# Supplementary material for: Cytokine Expression Profiling in Idiopathic Pulmonary Fibrosis: Insights From Integrative Proteomic Analysis
Source: Can Respir J. 2025 Nov 7;2025:2272156. doi: 10.1155/carj/2272156 (PMC12618133; doi:10.1155/carj/2272156)
Supplement: Supporting Information 3 — Additional file 3 (Table S3.xlsx): Gene set enrichment analysis of the microarray expression profile. [file 2272156.f3.xlsx]

## Sheet: Sheet1
ID	setSize	enrichmentScore	NES	pvalue	p.adjust	qvalue	core_enrichment
GOBP_DEVELOPMENTAL_PROCESS_INVOLVED_IN_REPRODUCTION	47	-0.646165	-2.00137	1.70739e-05	0.0177398	0.0158517	IGF2R/MERTK/SPINK2/VEGFA/PDGFA/JAM2/CSF1/KDR/TYRO3/RETN/ANGPT2/IL1B/SDC1/LEP/TNFSF10
GOBP_RESPONSE_TO_NITROGEN_COMPOUND	56	-0.610757	-1.93674	3.49985e-05	0.0181817	0.0162467	FLT3/EGFR/IGF2/CDH13/ADIPOQ/CEACAM1/IGF1R/TGFBR3/RETN/FOLR1/IL1B/SDC1/LEP/TNFSF10/TNFRSF11A
GOBP_RESPONSE_TO_PEPTIDE_HORMONE	30	-0.69268	-1.97756	0.000101876	0.0272901	0.0243857	IGF2/ADIPOQ/CEACAM1/IGF1R/TGFBR3/RETN/IL1B/LEP/TNFSF10/TNFRSF11A
GOBP_RESPONSE_TO_INSULIN	17	-0.769203	-1.89473	0.000266889	0.0457846	0.0409119	IGF2/ADIPOQ/CEACAM1/IGF1R/RETN/IL1B/LEP/TNFSF10/TNFRSF11A
