# Supplementary material for: Cytokine Expression Profiling in Idiopathic Pulmonary Fibrosis: Insights From Integrative Proteomic Analysis
Source: Can Respir J. 2025 Nov 7;2025:2272156. doi: 10.1155/carj/2272156 (PMC12618133; doi:10.1155/carj/2272156)
Supplement: Supporting Information 5 — Additional file 5 (Table S5.xlsx): Single-cell expression analysis of the hub genes in the control and IPF groups. [file 2272156.f5.xlsx]

## Sheet: Sheet1
gene	cellType	avg_expr_Control	avg_expr_IPF	FC	log2FC	pval	padj
ANGPT2	ATI	0.00489446	0.017854	3.64779	1.86702	0.0573731	0.264968
ANGPT2	ATII	0.0104631	0.0134405	1.28456	0.361277	0.264631	0.600186
ANGPT2	B	0.0446761	0.0343857	0.769667	-0.377693	0.174351	0.525958
ANGPT2	B_Plasma	0.0271205	0.00539732	0.199012	-2.32907	0.220604	0.546978
ANGPT2	Basal	0.0102609	0.0303807	2.96081	1.56599	0.55404	0.86877
ANGPT2	Ciliated	0.0323947	0.04645	1.43388	0.519921	0.0160329	0.124639
ANGPT2	Club	0.0499807	0.0230401	0.460981	-1.11722	0.0316686	0.176309
ANGPT2	DC_Langerhans	0	0.0134671	1.34671e+07	23.6829	0.6648	0.912314
ANGPT2	DC_Mature	0.0311044	0.0106296	0.341739	-1.54903	0.0947492	0.381102
ANGPT2	Fibroblast	0.0257022	0.0223473	0.86947	-0.201792	0.84056	0.96292
ANGPT2	Goblet	0.0116612	0.0187672	1.60938	0.686502	0.719147	0.935906
ANGPT2	ILC_A	0.0174846	0.0176416	1.00898	0.0128934	0.795637	0.962215
ANGPT2	ILC_B	0.0332414	0.024614	0.740463	-0.4335	0.791021	0.962215
ANGPT2	Ionocyte	1.31581	0.0754846	0.0573674	-4.12363	0.0145638	0.124639
ANGPT2	Lymphatic	0.288925	0.399264	1.3819	0.466652	0.0155562	0.124639
ANGPT2	Macrophage	0.0102157	0.00938351	0.918543	-0.122582	0.0321448	0.176309
ANGPT2	Macrophage_Alveolar	0.0351121	0.0349658	0.995833	-0.00602439	0.0585564	0.264968
ANGPT2	Mast	0.010265	0.0043776	0.426458	-1.22953	0.655883	0.912314
ANGPT2	Mesothelial	0.00412562	0.0245289	5.9455	2.5718	0.899954	0.987432
ANGPT2	Multiplet	0.0281951	0.0384516	1.36377	0.447602	0.045491	0.235253
ANGPT2	Myofibroblast	0.0182083	0.0218817	1.20174	0.265128	0.371819	0.678794
ANGPT2	NK	0.0220543	0.0227064	1.02957	0.0420438	0.980235	0.992221
ANGPT2	PNEC	0.0712095	0.0999344	1.40339	0.488911	0.893544	0.987432
ANGPT2	Pericyte	0.139902	0.288994	2.06569	1.04663	0.219237	0.546978
ANGPT2	SMC	0.301536	0.228119	0.756525	-0.402541	0.56729	0.870165
ANGPT2	T	0.0176334	0.0175259	0.993904	-0.00882148	0.981003	0.992221
ANGPT2	T_Cytotoxic	0.017668	0.0183901	1.04087	0.0577961	0.942705	0.992221
ANGPT2	T_Regulatory	0.0109211	0.0255387	2.33848	1.22557	0.276831	0.603188
ANGPT2	VE_Arterial	0.0880833	0.0919752	1.04418	0.0623766	0.810228	0.962215
ANGPT2	VE_Capillary_A	0.0317999	0.020926	0.658052	-0.603727	0.935821	0.992221
ANGPT2	VE_Capillary_B	0.0249701	0.0395524	1.58399	0.663562	0.082149	0.337931
ANGPT2	VE_Peribronchial	0.339741	0.30825	0.90731	-0.140333	0.789077	0.962215
ANGPT2	VE_Venous	0.0437288	0.0959676	2.19461	1.13396	0.00699893	0.0791754
ANGPT2	cDC1	0.00358266	0.0191726	5.3515	2.41994	0.19211	0.536788
ANGPT2	cDC2	0.00951798	0.00644612	0.677257	-0.562224	0.065509	0.287596
ANGPT2	cMonocyte	0.00562149	0.00277657	0.493922	-1.01765	0.0333387	0.17748
ANGPT2	ncMonocyte	0.013589	0.00803285	0.59113	-0.758453	0.213353	0.546978
ANGPT2	pDC	0.0203627	0.0214187	1.05186	0.0729376	0.96665	0.992221
ERBB3	ATI	0.499517	0.317001	0.634614	-0.656048	0.0739146	0.311129
ERBB3	ATII	0.252098	0.215501	0.854831	-0.22629	0.0188724	0.131381
ERBB3	B	0.00101908	0.00454231	4.45727	2.15616	0.112256	0.410455
ERBB3	B_Plasma	0	0.00970168	9.70168e+06	23.2098	0.127667	0.436843
ERBB3	Basal	0.193891	0.192732	0.994024	-0.00864691	0.304089	0.630008
ERBB3	Ciliated	0.316353	0.25383	0.802363	-0.317672	0.00334183	0.0465286
ERBB3	Club	0.416651	0.450883	1.08216	0.113916	0.203306	0.541153
ERBB3	DC_Langerhans	0.0241388	0.00567261	0.235	-2.08927	0.0506492	0.249213
ERBB3	DC_Mature	0	0.00434601	4.34601e+06	22.0513	0.354513	0.661514
ERBB3	Fibroblast	0.00952549	0.0132685	1.39295	0.478143	0.662751	0.912314
ERBB3	Goblet	0.423065	0.385624	0.911501	-0.133684	0.836371	0.96292
ERBB3	ILC_A	0	0.00626352	6.26352e+06	22.5785	0.279933	0.603188
ERBB3	ILC_B	0.00826182	0	1.21039e-07	-22.978	0.268592	0.600186
ERBB3	Ionocyte	0	0.14622	1.4622e+08	27.1236	0.701019	0.926164
ERBB3	Lymphatic	0.0120049	0.00737206	0.614088	-0.703483	0.852838	0.970841
ERBB3	Macrophage	0.00537385	0.00554463	1.03178	0.0451352	0.000819145	0.0164739
ERBB3	Macrophage_Alveolar	0.00625074	0.00490137	0.784127	-0.350841	0.34123	0.658558
ERBB3	Mast	0	0.00420018	4.20018e+06	22.002	0.591125	0.87308
ERBB3	Mesothelial	0.0060158	0.0521854	8.67474	3.11682	0.621824	0.893255
ERBB3	Multiplet	0.0804	0.0944652	1.17494	0.232588	0.113385	0.410455
ERBB3	Myofibroblast	0.0298534	0.0108351	0.362944	-1.46218	0.319384	0.635257
ERBB3	NK	0.00962693	0.0095555	0.992581	-0.0107439	0.979723	0.992221
ERBB3	PNEC	0	0	1	0
ERBB3	Pericyte	0	0.00924156	9.24156e+06	23.1397	0.675938	0.914829
ERBB3	SMC	0	0.00302786	3.02786e+06	21.5299	0.601027	0.874921
ERBB3	T	0.00843311	0.00878148	1.04131	0.0584002	0.98945	0.994947
ERBB3	T_Cytotoxic	0.00823656	0.00828639	1.00605	0.00870127	0.95331	0.992221
ERBB3	T_Regulatory	0	0.0050586	5.0586e+06	22.2703	0.290727	0.619078
ERBB3	VE_Arterial	0.0143535	0.013576	0.945836	-0.0803377	0.835533	0.96292
ERBB3	VE_Capillary_A	0.00924475	0.00516409	0.558597	-0.840119	0.965051	0.992221
ERBB3	VE_Capillary_B	0.00554941	0.00770647	1.3887	0.473737	0.21743	0.546978
ERBB3	VE_Peribronchial	0.00940198	0.0103616	1.10207	0.140215	0.96868	0.992221
ERBB3	VE_Venous	0.00661938	0.000848125	0.128128	-2.96435	0.657812	0.912314
ERBB3	cDC1	0	0.00105875	1.05875e+06	20.0139	0.474007	0.77293
ERBB3	cDC2	0.00556575	0.00682347	1.22597	0.293929	0.961865	0.992221
ERBB3	cMonocyte	0.00392906	0.00473961	1.2063	0.270584	0.590727	0.87308
ERBB3	ncMonocyte	0.00283738	0.00332441	1.17165	0.228541	0.769488	0.962215
ERBB3	pDC	0	0.0018651	1.8651e+06	20.8308	0.73496	0.943459
FGF2	ATI	0.0185391	0.0527869	2.84733	1.50961	0.00223986	0.0368558
FGF2	ATII	0.00299739	0.00362132	1.20816	0.27281	0.485419	0.784471
FGF2	B	0.000830078	0.00258286	3.11159	1.63765	0.366856	0.67756
FGF2	B_Plasma	0.00952724	0.0017141	0.179915	-2.47461	0.651024	0.912314
FGF2	Basal	0.011143	0.0104833	0.940801	-0.0880391	0.822427	0.962215
FGF2	Ciliated	0.00689676	0.00655434	0.950349	-0.0734702	0.953897	0.992221
FGF2	Club	0	0.00291429	2.9143e+06	21.4747	0.348754	0.658558
FGF2	DC_Langerhans	0	0.00355997	3.55997e+06	21.7634	0.811411	0.962215
FGF2	DC_Mature	0	0	1	0
FGF2	Fibroblast	0.397324	0.363713	0.915405	-0.127518	0.34929	0.658558
FGF2	Goblet	0.0187391	0.00456175	0.243434	-2.0384	0.268296	0.600186
FGF2	ILC_A	0.0135233	0	7.39466e-08	-23.6889	0.192769	0.536788
FGF2	ILC_B	0.00649872	0	1.53876e-07	-22.6317	0.268592	0.600186
FGF2	Ionocyte	0	0	1	0
FGF2	Lymphatic	0.0150785	0.0098381	0.652458	-0.616043	0.404667	0.699616
FGF2	Macrophage	0.0024317	0.00272792	1.12182	0.165838	0.0143814	0.124639
FGF2	Macrophage_Alveolar	0.00300017	0.00217961	0.726496	-0.460973	0.187464	0.536788
FGF2	Mast	0	0	1	0
FGF2	Mesothelial	0.326334	0.287024	0.879539	-0.18518	0.677276	0.914829
FGF2	Multiplet	0.0292329	0.0213374	0.729911	-0.454208	0.691841	0.920759
FGF2	Myofibroblast	0.239746	0.236146	0.984984	-0.0218277	0.691101	0.920759
FGF2	NK	0.00361034	0.00357639	0.990596	-0.0136315	0.948235	0.992221
FGF2	PNEC	0	0	1	0
FGF2	Pericyte	0	0.0830406	8.30406e+07	26.3073	0.191971	0.536788
FGF2	SMC	0.0491864	0.0786711	1.59945	0.677574	0.40358	0.699616
FGF2	T	0.00496672	0.00414622	0.834801	-0.260496	0.604227	0.874921
FGF2	T_Cytotoxic	0.00168457	0.000476079	0.282613	-1.8231	0.169417	0.522307
FGF2	T_Regulatory	0	0.00281924	2.81924e+06	21.4269	0.388803	0.694099
FGF2	VE_Arterial	0.284955	0.290913	1.02091	0.0298576	0.592868	0.87308
FGF2	VE_Capillary_A	0	0.00139037	1.39037e+06	20.407	0.334856	0.658558
FGF2	VE_Capillary_B	0.0098094	0.00513457	0.523434	-0.933921	0.900145	0.987432
FGF2	VE_Peribronchial	0.15422	0.0800908	0.51933	-0.945277	0.0312639	0.176309
FGF2	VE_Venous	0.172991	0.114333	0.66092	-0.597454	0.104954	0.404183
FGF2	cDC1	0	0	1	0
FGF2	cDC2	0.00230526	0.0027889	1.2098	0.274763	0.665334	0.912314
FGF2	cMonocyte	0.00246813	0.0011131	0.450989	-1.14884	0.184446	0.536788
FGF2	ncMonocyte	0.00308568	0.00436132	1.41341	0.499176	0.796546	0.962215
FGF2	pDC	0	0	1	0
HBEGF	ATI	0.556072	0.324431	0.583433	-0.77736	0.0513446	0.249213
HBEGF	ATII	0.285058	0.226349	0.794046	-0.332706	0.000362559	0.0082029
HBEGF	B	0.0259514	0.0133932	0.516087	-0.954313	0.00649224	0.0783397
HBEGF	B_Plasma	0.0290694	0.0410174	1.41102	0.496737	0.86012	0.97301
HBEGF	Basal	0.211957	0.364788	1.72105	0.783285	0.0301134	0.176309
HBEGF	Ciliated	0.0462587	0.0346269	0.748548	-0.417834	0.135581	0.454448
HBEGF	Club	0.0983722	0.124367	1.26425	0.338283	0.201194	0.541153
HBEGF	DC_Langerhans	0.145381	0.042005	0.28893	-1.79121	0.0207733	0.139258
HBEGF	DC_Mature	0.00726184	0.0546225	7.52185	2.91109	0.0100881	0.107409
HBEGF	Fibroblast	0.0769777	0.101956	1.32448	0.405429	0.052321	0.249213
HBEGF	Goblet	0.175949	0.176145	1.00111	0.00160627	0.981258	0.992221
HBEGF	ILC_A	0.0161346	0.0288013	1.78506	0.835973	0.347153	0.658558
HBEGF	ILC_B	0.0189769	0.0337288	1.77737	0.82974	0.39115	0.694099
HBEGF	Ionocyte	0	0.0225787	2.25787e+07	24.4285	1	1
HBEGF	Lymphatic	0.0573482	0.0476363	0.83065	-0.267688	0.803686	0.962215
HBEGF	Macrophage	0.511045	0.488119	0.95514	-0.0662164	0.96178	0.992221
HBEGF	Macrophage_Alveolar	0.489922	0.397644	0.811649	-0.301073	2.77981e-51	5.03145e-49
HBEGF	Mast	0.0420616	0.0232936	0.553797	-0.852572	0.468457	0.771365
HBEGF	Mesothelial	0.0645745	0.100375	1.55441	0.636366	0.576641	0.87308
HBEGF	Multiplet	0.315465	0.294914	0.934855	-0.0971853	0.556781	0.86877
HBEGF	Myofibroblast	0.123063	0.0716922	0.582565	-0.779508	0.26339	0.600186
HBEGF	NK	0.02536	0.0190706	0.751996	-0.411202	0.119577	0.42438
HBEGF	PNEC	0.0925846	0	1.08009e-08	-26.4643	0.459543	0.770159
HBEGF	Pericyte	0	0.0341656	3.41656e+07	25.026	0.40972	0.699616
HBEGF	SMC	0.0668612	0.0559511	0.836824	-0.257004	0.817261	0.962215
HBEGF	T	0.0419667	0.0342737	0.816689	-0.292141	0.306302	0.630008
HBEGF	T_Cytotoxic	0.0279518	0.0183302	0.65578	-0.608717	0.0115878	0.116522
HBEGF	T_Regulatory	0.0311424	0.0335627	1.07772	0.107978	0.713687	0.935906
HBEGF	VE_Arterial	0.436353	0.242984	0.556852	-0.844635	0.00400884	0.0518286
HBEGF	VE_Capillary_A	0.10673	0.0577397	0.540988	-0.886331	0.49448	0.792043
HBEGF	VE_Capillary_B	0.127217	0.185544	1.45849	0.544472	0.000259028	0.00669773
HBEGF	VE_Peribronchial	0.400549	0.251578	0.628082	-0.670974	0.066735	0.287596
HBEGF	VE_Venous	0.399252	0.158945	0.398106	-1.32877	3.6265e-05	0.00131279
HBEGF	cDC1	0.0771625	0.145256	1.88247	0.912627	0.170255	0.522307
HBEGF	cDC2	0.54423	0.580676	1.06697	0.0935171	0.127915	0.436843
HBEGF	cMonocyte	0.700821	0.649002	0.92606	-0.110822	0.00152314	0.0275689
HBEGF	ncMonocyte	0.535536	0.337473	0.630161	-0.666208	2.11159e-11	1.274e-09
HBEGF	pDC	0.022772	0.0436112	1.91512	0.937438	0.407795	0.699616
HGF	ATI	0.00510032	0	1.96066e-07	-22.2822	0.430342	0.727961
HGF	ATII	0.00160629	0.00163055	1.0151	0.0216224	0.216715	0.546978
HGF	B	0.00565605	0.00460229	0.813694	-0.297441	0.723905	0.935906
HGF	B_Plasma	0.0187697	0.00460819	0.245512	-2.02613	0.773299	0.962215
HGF	Basal	0.00926672	0.00402592	0.43445	-1.20274	0.563904	0.870165
HGF	Ciliated	0.00576407	0.00407221	0.706482	-0.501275	0.375024	0.678794
HGF	Club	0	0.00517134	5.17134e+06	22.3021	0.250443	0.600186
HGF	DC_Langerhans	0	0.0037516	3.7516e+06	21.8391	0.811411	0.962215
HGF	DC_Mature	0.0177201	0.011738	0.662412	-0.5942	0.468785	0.771365
HGF	Fibroblast	0.168657	0.170737	1.01233	0.0176786	0.790793	0.962215
HGF	Goblet	0.0202614	0.00172502	0.0851382	-3.55405	0.00304256	0.045892
HGF	ILC_A	0	0.0102306	1.02306e+07	23.2864	0.279933	0.603188
HGF	ILC_B	0.0135259	0	7.39321e-08	-23.6892	0.268592	0.600186
HGF	Ionocyte	0	0	1	0
HGF	Lymphatic	0.0849708	0.0446818	0.525849	-0.92728	0.0232043	0.147863
HGF	Macrophage	0.0268181	0.0356272	1.32848	0.409774	6.39083e-30	5.7837e-28
HGF	Macrophage_Alveolar	0.00295895	0.00585751	1.97959	0.985201	2.08087e-06	9.41592e-05
HGF	Mast	0.028606	0.00889503	0.310949	-1.68525	0.108507	0.409161
HGF	Mesothelial	0	0.016558	1.6558e+07	23.981	0.239912	0.586812
HGF	Multiplet	0.0298492	0.0365381	1.22409	0.291711	0.0168906	0.124639
HGF	Myofibroblast	0.273501	0.275423	1.00703	0.0101023	0.145114	0.469142
HGF	NK	0.0027451	0.00174073	0.634121	-0.657169	0.823996	0.962215
HGF	PNEC	1.0094	0.420166	0.416253	-1.26447	0.317795	0.635257
HGF	Pericyte	0.472131	0.297143	0.629364	-0.668033	0.295971	0.622916
HGF	SMC	0.0280873	0.0503155	1.7914	0.841085	0.593308	0.87308
HGF	T	0.00327706	0.0080467	2.45546	1.296	0.015482	0.124639
HGF	T_Cytotoxic	0.00480536	0.0013115	0.272925	-1.87342	0.0172153	0.124639
HGF	T_Regulatory	0.00825409	0.00771105	0.93421	-0.0981811	0.896022	0.987432
HGF	VE_Arterial	0.0122801	0.0248985	2.02755	1.01973	0.154547	0.490754
HGF	VE_Capillary_A	0.0187917	0	5.32149e-08	-24.1636	0.145149	0.469142
HGF	VE_Capillary_B	0.00723474	0.00967313	1.33704	0.419042	0.315525	0.635257
HGF	VE_Peribronchial	0.00165344	0.0099136	5.99574	2.58394	0.879902	0.987432
HGF	VE_Venous	0.0146187	0.0439833	3.00871	1.58914	0.0236908	0.147863
HGF	cDC1	0	0	1	0
HGF	cDC2	0.0185863	0.0167339	0.900334	-0.151468	0.196594	0.539144
HGF	cMonocyte	0.0222859	0.0316916	1.42205	0.507975	0.0989898	0.389503
HGF	ncMonocyte	0.0278384	0.0655496	2.35464	1.23551	0.000189542	0.00571784
HGF	pDC	0	0.00507321	5.07321e+06	22.2745	0.551437	0.86877
